# Supplementary material for: Discovery of the rare genus Blacometeorus Tobias, 1976 (Hymenoptera, Braconidae, Blacinae) in the Oriental part of China, with description of a new species
Source: Zookeys. 2010 Oct 29;(65):63–7. doi: 10.3897/zookeys.65.451 (PMC3088412; doi:10.3897/zookeys.65.451)
Supplement: XML Treatment for Blacometeorus sinicus [file zookeys.65.451-treatment1.xml]

<!DOCTYPE tp:taxon-treatment
  PUBLIC "-//TaxonX//DTD Taxonomic Treatment Publishing DTD v0 20100105//EN" "tax-treatment-NSO.dtd">
<tp:taxon-treatment xmlns:tp="http://www.plazi.org/taxpub"><tp:treatment-meta><mixed-citation publication-type="journal"><person-group><name><surname>Chai</surname><given-names>Hong-fei</given-names></name><name><surname>He</surname><given-names>Jun-hua</given-names></name><name><surname>Chen</surname><given-names>Xue-xin</given-names></name></person-group><article-title>Discovery of the rare genus <italic>Blacometeorus</italic> Tobias, 1976 (Hymenoptera, Braconidae, Blacinae) in the Oriental part of China, with description of a new species</article-title><source>Zookeys</source><day>29</day><month>10</month><year>2010</year><volume>2010</volume><issue>65</issue><fpage>63</fpage><lpage>67</lpage><pub-id pub-id-type="doi">10.3897/zookeys.65.451</pub-id></mixed-citation></tp:treatment-meta><tp:nomenclature><tp:taxon-name>
                        <tp:taxon-name-part taxon-name-part-type="genus">Blacometeorus</tp:taxon-name-part>
                        <tp:taxon-name-part taxon-name-part-type="species">sinicus</tp:taxon-name-part>
		                    <object-id xmlns:xlink="http://www.w3.org/1999/xlink" xlink:type="simple">urn:lsid:zoobank.org:act:62254724-3720-49AF-854C-7EEDAC227C6C</object-id>
                    </tp:taxon-name><tp:taxon-authority>Chai &amp; Chen</tp:taxon-authority><tp:taxon-status xmlns:xlink="http://www.w3.org/1999/xlink" xlink:type="simple">sp. n.</tp:taxon-status><xref ref-type="fig" rid="F1">Figs 1–10</xref></tp:nomenclature><tp:treatment-sec sec-type="Female"><title>Female.</title><p>Length of body 3.0 mm, of fore wing 2.8 mm.</p><p><italic>Head</italic> (<xref ref-type="fig" rid="F1">Figs 1–3</xref>). Head distinctly and roundly narrowed below eyes; frons and occiput weakly concave; face largely rugose; length of maxillary palp subequal to height of head; POL equal to Od, 0.5 times OOL; Ocelli almost in equilateral triangle; length of eye in dorsal view equal to temple; malar space 1.2 times as long as basal width of mandible; tentorial pits large, distance between pits 1.3 times distance from pit to eye; width of clypeus 2.5 times its median height.</p><p>Antenna slender, 17-segmented; scapus twice as long as pedicellus; third segment 1.2 times as long as fourth segment; third, fourth and penultimate segments 4.7, 4.2, and 1.7 times as long as their width, respectively; penultimate segment 0.7 times as long as the apical segment; sixth and seventh segments normal.</p><p><italic>Mesosoma</italic> (<xref ref-type="fig" rid="F1">Figs 4, 9, 10</xref>). Length of mesosoma 1.5 times its height; pronotum largely with rugae; scutellar sulcus deep, rugose, with a distinct medio-longitudinal carina, almost 0.7 times as long as scutellum; scutellum with fine lateral carinae, not protruding dorsally; surface of propodeum largely reticulate-rugose, anteriorly narrowly smooth, its medial area absent.</p><p><italic>Wings</italic> (<xref ref-type="fig" rid="F1">Figs 7, 8</xref>). Fore wing: Length of fore wing 3 times its width; pterostigma narrow, its length 5 times maximum width; first discal cell narrowly truncated; 1-CU1 : 2-CU1 = 6:21. Hind wing: 1r-m 0.9 times 1-M.</p><!--PageBreak--><p><italic>Legs</italic> (<xref ref-type="fig" rid="F1">Figs 5, 6</xref>). Hind coxa with distinct curved dorsal keel; length of femur, tibia, and basitarsus of hind leg 4.6, 8.8 and 9.0 times their width, respectively; hind tarsus 1.1 times as long as hind tibia, its second segment 0.5 times as long as first segment.</p><p><italic>Metasoma</italic> (<xref ref-type="fig" rid="F1">Figs 4, 10</xref>). First tergite long, parallel-sided, with large spiracular tubercles in basal 0.35; first tergite 2.6 times as long as its apical width, largely coarsely reticulate, dorsal carinae distinct in basal half; second tergite weakly sculptured basally; ovipositor sheath 1.7 times as long as first tergite, 0.33 times as long as fore wing.</p><p><italic>Colour</italic>. Dark brown; palpi and legs brownish yellow, but hind coxa, apex of hind tibia and tarsus darkened; tegulae and hypopygium brown; wing membrane subhyaline; pterostigma light brown; veins brown.</p></tp:treatment-sec><tp:treatment-sec sec-type="Male"><title>Male.</title><p>Unknown.</p></tp:treatment-sec><tp:treatment-sec sec-type="Type material"><title>Type material.</title><p> Holotype, ♀ (ZJUH): China, Yunnan, Baoshan, Lujiangba, Gaoligong Mountain Natural Park, 24°49′44″N, 98°46′04″E, 2181m elev., 11.v.2009, coll. Wang Man-man, no.200904565.</p><fig id="F1" position="float" orientation="portrait"><label>Figures 1–10.</label><caption><p><tp:taxon-name>Blacometeorus sinicus</tp:taxon-name> Chai &amp; Chen, sp. n. ♀, holotype. <bold>1</bold> antenna <bold>2</bold> head, frontal view <bold>3</bold> head, dorsal view <bold>4</bold> mesonotum, dorsal aspect <bold>5</bold> propodeum and metasomal tergite I–II, dorsal aspect <bold>6</bold> fore wing <bold>7</bold> hind wing <bold>8</bold> body, lateral view <bold>9</bold> hind leg <bold>10</bold>, hind tarsus.</p></caption><graphic xmlns:xlink="http://www.w3.org/1999/xlink" xlink:href="ZooKeys-065-063-g001.jpg" position="float" orientation="portrait" xlink:type="simple"/></fig></tp:treatment-sec><tp:treatment-sec sec-type="Diagnosis"><title>Diagnosis.</title><p> The new species is similar to <tp:taxon-name>Blacometeorus konishii</tp:taxon-name> Belokobylskij, 2000, but can be separated from the latter by having the parallel-sided first metasomal tergite with big spiracular tubercles in basal 0.35, the second tergite weakly sculptured basally, the <!--PageBreak-->length of ovipositor sheath 0.33 times as long as fore wing, the length of scapus 2 times length of pedicellus, and the vein r-m of fore wing pigmented.</p></tp:treatment-sec><tp:treatment-sec sec-type="Biological notes"><title>Biological notes.</title><p>Nothing is known about the host of this species.</p></tp:treatment-sec><tp:treatment-sec sec-type="Etymology"><title>Etymology.</title><p>From Latin “sinicus” (Chinese), referring to the first discovery in China.</p></tp:treatment-sec></tp:taxon-treatment>
